# Supplementary material for: Cationic-nanogel nasal vaccine containing the ectodomain of RSV-small hydrophobic protein induces protective immunity in rodents
Source: NPJ Vaccines. 2023 Jul 24;8:106. doi: 10.1038/s41541-023-00700-3 (PMC10366164; doi:10.1038/s41541-023-00700-3)
Supplement: Supplementary file 2 — Figure Data Sets [file 41541_2023_700_MOESM2_ESM.xlsx]

## Sheet: Figure 1
	Figure 1
	b

## Sheet: Figure 2
	Figure 2
	b
		Unimmunized	SHe-PspA	cCHP+[SHe-PspA]	cCHP+[SHe-PspA]+cdAMP	SHe-PspA iPI	SHe-PspA+IFA iPI
		7	7	9	15	15	16
		7	7	13	14	10	14
		7	7	12	16	14	15
		7	10	10	15	14	14
			7	12	16	12
					15
					15
					15
					15
	c
		Unimmunized	SHe-PspA	cCHP+[SHe-PspA]	cCHP+[SHe-PspA]+cdAMP	SHe-PspA iPI	SHe-PspA+IFA iPI
		2	2	8	12	8	11
		2	2	12	13	10	10
		2	2	7	11	8	11
		2	2	11	11	9	8
					12		8
	d
		Unimmunized	SHe-PspA	cCHP+[SHe-PspA]	cCHP+[SHe-PspA]+cdAMP	SHe-PspA iPI	SHe-PspA+IFA iPI
		4	4	4	8	4	4
		4	4	5	8	4	4
		4	4	7	10	4	4
		4	4	6	8	4	4
			4	6	7	4
					9
					10
					9
					10
	e
		Unimmunized	SHe-PspA	cCHP+[SHe-PspA]	cCHP+[SHe-PspA]+cdAMP	SHe-PspA iPI	SHe-PspA+IFA iPI
		2	2	2	6	2	2
		2	2	4	13	2	2
		2	2	3	13	2	2
		2	2	3	13	2	2
					13		2

## Sheet: Figure 3
	Figure 3
	a
		Unimmunized	cCHP+[SHe-PspA]	cCHP+[SHe-PspA]+cdAMP	PspA-SHe+IFA iPI
		144000	20178.4	38541.7	3389.83
		43939.4	26192.3	3947.37	9523.81
		50000	34583.8	3888.89	3095.24
		103448	6375.23	4128.44	12248.7
		23148.2	2559.18	0	6230.77
		48448.4	23188.4	4232.8
	b
		RSV-F mRNA
			relative quantification (RQ) value for the graph					ΔCTvalue for statistical analysis
			Unimmunized	cCHP+[SHe-PspA]	cCHP+[SHe-PspA]+cdAMP	PspA-SHe+IFA iPI		Unimmunized	cCHP+[SHe-PspA]	cCHP+[SHe-PspA]+cdAMP	PspA-SHe+IFA iPI
		RQ	52.9296	26.0349	1	23.1487		-3.08685	-0.34128	0.105417	-0.92036
		RQ Min	37.1821	19.934	0.587987	19.1734		0.351281	-1.17187	0.639371	0.96465
		RQ Max	75.3464	34.0031	1.70072	27.9482		-2.75402	-0.30804	4.74545	0.055001
		Cт Mean	18.0865	18.9814	24.6448	18.8419		-2.48167	1.42554	7.26303	0.846469
		ΔCт Mean	-1.13801	-0.11438	4.588	0.0551384		-2.57536	-0.62218	4.25767	0.516266
		ΔCт SE	0.256791	0.191971	0.382743	0.136904		-2.79873	0.331555	4.04751	1.4763
		ΔΔCт	-5.726	-4.70238	0	-4.53286		-3.10332		6.85333	-1.10211
		SD+	22.4169	7.96816	0.700717	4.79954		-2.78565		0.330949	-0.54919
		SD-	15.7475	6.10093	0.412013	3.97532		1.04113		4.30102	-0.65785
		RQ data was collected and analyzed using StepOne Real-Time PCR System (Thermo Fisher Scientific).						0.019803			-0.08135
								-0.72796			0.077006
								1.74501
								-0.95924
								-1.04329
								1.00283
								-0.03968
		RSV-G mRNA
			relative quantification (RQ) value for the graph					ΔCTvalue for statistical analysis
			Unimmunized	cCHP+[SHe-PspA]	cCHP+[SHe-PspA]+cdAMP	PspA-SHe+IFA iPI		Unimmunized	cCHP+[SHe-PspA]	cCHP+[SHe-PspA]+cdAMP	PspA-SHe+IFA iPI
		RQ	82.6409	15.0059	1	15.1987		3.04714	7.58248	8.21259	6.83446
		RQ Min	53.8227	10.9585	0.513267	11.6187		8.37784	6.49607	8.71686	8.29243
		RQ Max	126.889	20.5481	1.9483	19.8819		2.91161	7.81359	12.3569	8.09248
		Cт Mean	24.6248	26.9646	31.8215	26.6359		3.1324	9.56976	14.7921	8.06315
		ΔCт Mean	5.40742	7.86875	11.7762	7.85033		3.33807	7.20616	11.3863	9.2772
		ΔCт SE	0.31182	0.225987	0.480697	0.195164		2.78447	8.54443	10.9007	9.69506
		ΔΔCт	-6.36878	-3.90746	0	-3.92588		3.05256		14.7461	6.98137
		SD+	44.2483	5.54221	0.948304	4.68313		3.12953		6.35359	6.51082
		SD-	28.8182	4.04737	0.486733	3.58003		8.73801		11.5003	6.80392
		RQ data was collected and analyzed using StepOne Real-Time PCR System (Thermo Fisher Scientific).						7.12871			7.47547
								6.28063			8.33327
								9.83462
								6.13784
								5.6124
								8.31003
								6.77828
	c
		Unimmunized	cCHP+[SHe-PspA]	cCHP+[SHe-PspA]+cdAMP	PspA-SHe+IFA iPI
		5066.67	1791.04	0	6250
		5873.49	4022.99	0	5308.22
		4651.16	4119.32	240.385	6934.31
		8166.67	5000	0	7430.73
		6538.46		0	2209.3
		4268.29		0	4333.33
	d
		RSV-F mRNA
			relative quantification (RQ) value for the graph					ΔCTvalue for statistical analysis
			Unimmunized	cCHP+[SHe-PspA]	cCHP+[SHe-PspA]+cdAMP	PspA-SHe+IFA iPI		Unimmunized	cCHP+[SHe-PspA]	cCHP+[SHe-PspA]+cdAMP	PspA-SHe+IFA iPI
		RQ	10.0172	9.42334	1	9.01563		2.81801	2.42495	7.92924	3.71732
		RQ Min	8.79414	5.30831	0.798788	8.09131		3.44686	2.97546	5.0905	3.1655
		RQ Max	11.4103	16.7284	1.2519	10.0455		2.81116	2.78686	6.28531	2.86395
		Cт Mean	21.5813	23.4697	25.2521	22.1969		3.27763	4.59512	5.16791	3.29084
		ΔCт Mean	3.10743	3.1956	6.43183	3.2594		3.3809		6.77338
		ΔCт SE	0.09211	0.399246	0.16049	0.0745598		2.91763		5.38835
		ΔΔCт	-3.3244	-3.23624	0	-3.17243				7.63001
		SD+	1.39311	7.30502	0.251897	1.02991				7.51497
		SD-	1.22302	4.11503	0.201212	0.924323
			RQ data was collected and analyzed using StepOne Real-Time PCR System (Thermo Fisher Scientific).
		RSV-G mRNA
			relative quantification (RQ) value for the graph					ΔCTvalue for statistical analysis
			Unimmunized	cCHP+[SHe-PspA]	cCHP+[SHe-PspA]+cdAMP	PspA-SHe+IFA iPI		Unimmunized	cCHP+[SHe-PspA]	cCHP+[SHe-PspA]+cdAMP	PspA-SHe+IFA iPI
		RQ	10.9038	9.96962	1	6.74035		13.1187	12.3292	18.0712	13.5962
		RQ Min	9.08873	5.17861	0.815199	4.86891		13.6435	12.3447	14.2648	13.5643
		RQ Max	13.0813	19.1931	1.2267	9.33111		12.6159	12.5358	15.4377	13.4123
		Cт Mean	31.2731	33.2248	35.0916	32.4529		13.1661	14.5933	14.4045	13.489
		ΔCт Mean	12.8215	12.9507	16.2683	13.5155		12.5938		17.3766
		ΔCт SE	0.128795	0.455657	0.145962	0.224185		11.6654		15.7503
		ΔΔCт	-3.44676	-3.31754	0	-2.75282				17.5202
		SD+	2.17753	9.22344	0.226695	2.59075				17.6703
		SD-	1.81506	4.79101	0.184801	1.87144
			RQ data was collected and analyzed using StepOne Real-Time PCR System (Thermo Fisher Scientific).

## Sheet: Figure 4
	Figure 4
	a
		RSV-Beads	Unimmunized	cCHP+[SHe-PspA]	cCHP-[SHe-PspA]+cdAMP	cCHP-[SHe-PspA]+cdAMP (pIgR-/-)
		1	1.17595	8.60759	7.56962	2.10127
		1	1.32911	7.5443	20.4684	2.56962
		1	2.34177	9.68354	22.4304	3.35443
		1	1.3038	11.6329	10.5063	3.92405
		1	2.29114	5.34177	18.1772	2.49367
	b
		RSV-Beads	Unimmunized	cCHP+[SHe-PspA]	cCHP-[SHe-PspA]+cdAMP	cCHP-[SHe-PspA]+cdAMP (pIgR-/-)
		1	1.369	2.056	2.789	1.949
		1	1.397	2.589	5.042	1.82
		1	1.851	3.172	4.448	2.028
		1	1.344	2.983	5.217	1.994
		1	0.944	2.572	4.2	1.93
	c
		pIgR WT (BALB/c)	pIgR-/-
		8	4
		8	5
		10	4
		8	4
		7	4
		9	4
		10
		9
		10
	d
		pIgR WT (BALB/c)	pIgR-/-
		15	15
		14	15
		16	13
		15	14
		16	15
		15	14
		15
		15
		15
	e
		Unimmunized	cCHP+[SHe-PspA]	cCHP-[SHe-PspA]+cdAMP	cCHP-[SHe-PspA]+cdAMP (pIgR-/-)
		7739.94	887.574	570.342	11336
		6907.89	775.194	0	8547.01
		10453	1508.62	1219.51	7520.33
		5960.26	2097.9	1219.51	8403.36
		12121.2	2910.05	1276.1	10489.5

## Sheet: Figure 5
	Figure 5
	a
		NOD_WT	NOD_FcɤRnull
		11	13
		11	14
		12	11
		15	14
		13	13
		16	14
	b
		NOD_WT	NOD_FcɤRnull
		8	9
		6	8
		5	9
		8	8
		7	6
		9	10
	c
		RSV-F mRNA
			relative quantification (RQ) value for the graph					ΔCTvalue for statistical analysis
			NOD_WT		NOD_FcɤRnull			NOD_WT		NOD_FcɤRnull
			Unimmunized	cCHP+[SHe-PspA]+cdAMP	Unimmunized	cCHP+[SHe-PspA]+cdAMP		Unimmunized	cCHP+[SHe-PspA]+cdAMP	Unimmunized	cCHP+[SHe-PspA]+cdAMP
		RQ	110.676	1	83.2104	120.023		0.348211	1.03694	1.68292	0.82974
		RQ Min	86.7743	0.268483	73.2763	103.814		1.74485	1.13565	0.258312	-0.32621
		RQ Max	141.16	3.72463	94.4913	138.764		-0.03371	0.617287	1.77267	0.832629
		Cт Mean	19.074	27.2733	19.4021	18.5721		1.12883	0.001467	2.73507	1.86126
		ΔCт Mean	0.883524	7.67372	1.29502	0.766546		-0.37729	1.65638	-0.03898	1.22146
		ΔCт SE	0.176473	0.945407	0.0921843	0.105503		1.10679	0.982461	1.7436	-0.06668
		ΔΔCт	-6.79019	0	-6.37869	-6.90717		0.553024	1.17154	0.206206	0.527377
		SD+	30.4848	2.72463	11.2809	18.7403		0.589553	3.85996	2.45992	1.20559
		SD-	23.9013	0.731517	9.93414	16.2094		2.2341	3.03836	3.03628	0.553634
		RQ data was collected and analyzed using StepOne Real-Time PCR System (Thermo Fisher Scientific).						1.69195	4.51553	2.29127	1.02439
									0.658124	3.21431	0.230594
									2.02417	2.20538	2.0246
									4.21364	0.380748	0.469477
									1.99466	1.47816	0.682532
									2.04569		0.548457
									9.60113		1.86054
									10.6103		0.933368
									13.0299		0.932343
									15.3604		0.88743
									1.47684		0.423825
									8.49163
		RSV-G mRNA
			relative quantification (RQ) value for the graph					ΔCTvalue for statistical analysis
			NOD_WT		NOD_FcɤRnull			NOD_WT		NOD_FcɤRnull
		RQ	63.7766	1	29.6592	96.2047		-1.22723	-0.08529	2.22217	1.11168
		RQ Min	46.9776	0.298886	26.1282	81.7825		3.27219	0.245913	-1.74715	-2.12758
		RQ Max	86.583	3.34575	33.6674	113.17		-1.38266	-0.68871	3.42786	-0.4838
		Cт Mean	19.1923	26.5696	20.1644	18.1975		2.09397	-1.32891	3.65576	4.11347
		ΔCт Mean	0.975056	6.97001	2.0796	0.381975		-1.44494	0.611605	-2.00581	1.93545
		ΔCт SE	0.221752	0.86828	0.0919101	0.118105		2.18965	1.33512	3.60963	-1.8775
		ΔΔCт	-5.99496	0	-4.89041	-6.58804		-0.35799	2.71309	0.379544	-0.66391
		SD+	22.8064	2.34575	4.00819	16.9656		0.463129	3.23964	4.21301	3.38365
		SD-	16.7991	0.701114	3.53101	14.4223		3.49153	4.48719	3.90361	0.88726
		RQ data was collected and analyzed using StepOne Real-Time PCR System (Thermo Fisher Scientific).						3.07195	3.4067	3.70698	-0.79429
									3.60038	4.52648	-1.01932
									3.61014	0.488615	5.06741
									2.6767	3.78193	0.80404
									3.57272		-0.96986
									9.8843		-0.88518
									12.772		3.97278
									15.4941		1.19633
									12.8526		-0.87427
									1.9871		1.2822
									8.8267		-1.47689

## Sheet: Figure 6
	Figure 6
	a
		IL-4
			relative quantification (RQ) value for the graph				ΔCTvalue for statistical analysis
			Unimmunized	cCHP+[SHe-PspA]+cdAMP	VED model		Unimmunized	cCHP+[SHe-PspA]+cdAMP	VED model
		RQ	1.60418	1	24.837		9.85322	10.6121	2.99671
		RQ Min	1.20622	0.842766	19.5068		9.56399	8.93854	5.18025
		RQ Max	2.13343	1.18657	31.6236		8.86642	9.89135	6.05446
		Cт Mean	25.5844	25.5611	26.8677			10.5036	5.31067
		ΔCт Mean	9.42787	10.1097	5.47529			10.2716	4.34549
		ΔCт SE	0.199723	0.12281	0.174605			10.5168	6.00934
		ΔΔCт	-0.681835	0	-4.63442				5.84821
		SD+	0.529247	0.186569	6.78663				5.94019
		SD-	0.397955	0.157234	5.33017
		RQ data was collected and analyzed using StepOne Real-Time PCR System (Thermo Fisher Scientific).
		IL-5
			relative quantification (RQ) value for the graph				ΔCTvalue for statistical analysis
			Unimmunized	cCHP+[SHe-PspA]+cdAMP	VED model		Unimmunized	cCHP+[SHe-PspA]+cdAMP	VED model
		RQ	0.958346	1	31.0784		15.9808	14.8848	8.05751
		RQ Min	0.387668	0.751473	23.6212		14.5331	13.912	9.63028
		RQ Max	2.36911	1.33072	40.8896		13.8001	15.5659	9.00987
		Cт Mean	30.9278	30.1607	31.1427			14.3693	9.31223
		ΔCт Mean	14.7713	14.7099	9.7521			14.5038	9.71934
		ΔCт SE	0.633989	0.205122	0.198308			15.0956	10.274
		ΔΔCт	0.0613811	0	-4.95784				10.052
		SD+	1.41076	0.33072	9.81128				9.82991
		SD-	0.570678	0.248527	7.45711
		RQ data was collected and analyzed using StepOne Real-Time PCR System (Thermo Fisher Scientific).
		IL-13
			relative quantification (RQ) value for the graph				ΔCTvalue for statistical analysis
			Unimmunized	cCHP+[SHe-PspA]+cdAMP	VED model		Unimmunized	cCHP+[SHe-PspA]+cdAMP	VED model
		RQ	0.547388	1	6.15832		12.8349	12.2698	6.23095
		RQ Min	0.432239	0.840635	5.20144		12.567	10.5821	8.81907
		RQ Max	0.693212	1.18958	7.29124		12.1839	11.7897	8.77708
		Cт Mean	28.6851	27.093	30.4281			11.6988	9.47947
		ΔCт Mean	12.5286	11.6592	9.03669			12.0866	8.64414
		ΔCт SE	0.165442	0.124628	0.122057			11.4984	9.09289
		ΔΔCт	0.869365	0	-2.62254				9.38756
		SD+	0.145824	0.189577	1.13292				9.73717
		SD-	0.115149	0.159365	0.956884
		RQ data was collected and analyzed using StepOne Real-Time PCR System (Thermo Fisher Scientific).
	c
		Unimmunized	cCHP+[SHe-PspA]+cdAMP	VED model
		19.4	5.59	97.3
		27.4	2.71	91.6
		24.3	5.22	90.2
		26.4	28	86.6
		8.52	2.19	85
				92.7
				83.2
				92.4

## Sheet: Figure 7
	Figure 7
	b
		Unimmunized	SHe-PspA	cCHP+[SHe-PspA]	cCHP+[SHe-PspA]+cdAMP	SHe-PspA+IFA iPI
		7	8	13	13	13
		7	7	8	12	14
		7	7	12	10	14
		7	7	8	10	12
			7	9	10	14
			7	7	11	13
					11	12
					15	11
					10	14
					13	11
	c
		Unimmunized	SHe-PspA	cCHP+[SHe-PspA]	cCHP+[SHe-PspA]+cdAMP	SHe-PspA+IFA iPI
		3	3	5	5	3
		3	3	4	4	3
		3	3	4	5	3
		3	3	4	4	3
		3	3	3	5	3
		3	3	4	3	3
		3	3		4	3
		3	3		8	3
		3	3		3	3
		3	3		5	3
	d
		Unimmunized	cCHP+[SHe-PspA]	cCHP+[SHe-PspA]+cdAMP	SHe-PspA+IFA iPI
		85780.3	29366.7	7849.29	8896.8
		105980	20196.7	6146.28	33763
		105772	38580.2	13547.1	16011
		85043.2	57636.9	3994.95	20221.1
		100062	31517.9	8479.97	16116
	e
		Unimmunized	cCHP+[SHe-PspA]	cCHP+[SHe-PspA]+cdAMP	SHe-PspA+IFA iPI
		35671.8	11904.8	1832.46	21645
		54054.1	13730	2232.14	28970
		23978.7	14857.1	2737.23	32374.1
		35629.5	31810.8	4174.76	31932.8
		49751.2	31746	28131.6	17825.3
				897.666

## Sheet: Supplementary Figure 1
	Supplementary Figure 1
	a
			No targets (T cell depleted splenocytes only)		SHe		SHe-BSA		SHe-PspA
		Unimmunized	0	0	0	0	0	0	0	0
		cCHP-[SHe-PspA]+cdAMP	0	0	5956.92	5333.33	4972.31	6123.46	4283.08	9402.47
	b
			No targets (T cell depleted splenocytes only)		SHe		SHe-BSA		SHe-PspA
		Unimmunized	0	0	0	0	0	0	0	0
		cCHP-[SHe-PspA]+cdAMP	0	0	1631.5	1723.08	1675.59	1618.93	2494.49	2007.1
	c
			No targets (T cell depleted splenocytes only)		SHe		SHe-BSA		SHe-PspA
		Unimmunized	0	0	0	0	0	0	0	0
		cCHP-[SHe-PspA]+cdAMP	0	0	1576	3104	1688	2608	2584	2184
	d
			No targets (T cell depleted splenocytes only)		SHe		SHe-BSA		SHe-PspA
		Unimmunized	0	0	0	0	0	0	0	0
		cCHP-[SHe-PspA]+cdAMP	0	0	3273.85	3358.03	2781.54	1659.26	6793.85	5688.89
	e
			No targets (T cell depleted splenocytes only)		SHe		SHe-BSA		SHe-PspA
		Unimmunized	0	0	0	0	0	0	0	0
		cCHP-[SHe-PspA]+cdAMP	0	0	151.181	871.006	856.693	2120.71	2078.74	2859.17
	f
			No targets (T cell depleted splenocytes only)		SHe		SHe-BSA		SHe-PspA
		Unimmunized	0	0	0	0	0	0	86	0
		cCHP-[SHe-PspA]+cdAMP	0	0	2472	2568	2440	1760	3224	3512

## Sheet: Supplementary Figure 5
	Supplementary Figure 5
	a
		Unimmunized
		IgG input (ng)	Plaque counts				average	stdev
		10000	446	443	400	467	439	28.1069
		1000	459	457	405	422	435.75	26.6255
		100	451	439	476	433	449.75	19.0329
		10	356	451	453	434	446	10.4403
		1	448	463	447	432	447.5	12.6623
		0	451	412			431.5	27.5772
		cCHP-[SHe-PspA]+cdAMP
		IgG input (ng)	Plaque counts				average	stdev
		10000	433	446	411	459	437.25	20.4675
		1000	440	438	449	425	438	9.89949
		100	443	412	435	424	428.5	13.4784
		10	452	448	451	412	440.75	19.2419
		1	433	470	402	430	433.75	27.9091
		0	451	473			462	15.5563
		Positive control (Palivizumab)
		IgG input (ng)	Plaque counts				average	stdev
		10000	0	1	0	0	0.25	0.5
		1000	2	5	11	7	6.25	3.77492
		100	357	298	364	404	355.75	43.714
		10		394	435	370	399.667	32.8684
		1		380	393	407	393.333	13.5031
		0	402	446			424	31.1127
	b
		Unimmunized
		IgA input (ng)	Plaque counts			ave	stdev
		100	113	100	104	105.667	6.65833
		10	105	105	96	102	5.19615
		0.1	85	100	91	92	7.54983
		0	84	84		84	0
		cCHP-[SHe-PspA]+cdAMP
		IgA input (ng)	Plaque counts			ave	stdev
		100	47	44	36	42.3333	5.68624
		10	67	75	77	73	5.2915
		0.1	80	90	76	82	7.2111
		0	88	82		85	4.24264
		Positive control (Palivizumab)
		IgA input (ng)	Plaque counts			ave	stdev
		100	70	81	72	74.3333	5.85947
		10	79	74	74	75.6667	2.88675
		0.1	92	87	89	89.3333	2.51661
		0	109	96		102.5	9.19239
